# Supplementary material for: Quantitative Methods to Detect Suicide and Self-Harm Clusters: A Systematic Review
Source: Int J Environ Res Public Health. 2022 Apr 27;19(9):5313. doi: 10.3390/ijerph19095313 (PMC9099648; doi:10.3390/ijerph19095313)
Supplement: Supplementary file 1 [file ijerph-19-05313-s001.zip]

Archive with 2 entries (2 files):
- Supplementary file S1. articles for inclusion.pdf
- Table S1. PRISMA 2009 checklist.pdf
